# Supplementary material for: ViroBioTree: A Tree-Structured Biological Evidence Retrieval Framework for Viral Protein Function Annotation
Source: Viruses. 2026 Jun 9;18(6):656. doi: 10.3390/v18060656 (PMC13307837; doi:10.3390/v18060656)
Supplement: Supplementary file 1 [file viruses-18-00656-s001.zip]

Archive with 1 entries (1 files):
- viruses-4354331-supplementary.pdf
